# Supplementary material for: Association of Glutathione Transferase M1, T1, P1 and A1 Gene Polymorphism and Susceptibility to IgA Vasculitis
Source: Int J Mol Sci. 2024 Jul 16;25(14):7777. doi: 10.3390/ijms25147777 (PMC11277070; doi:10.3390/ijms25147777)
Supplement: Supplementary file 1 [file ijms-25-07777-s001.zip]

Archive with 1 entries (1 files):
- ijms-2877128-supplementary.pdf
